# Supplementary material for: Predicting Lifestyle from Positive Selection Data and Genome Properties in Oomycetes
Source: Pathogens. 2021 Jun 25;10(7):807. doi: 10.3390/pathogens10070807 (PMC8308905; doi:10.3390/pathogens10070807)
Supplement: Supplementary file 1 [file pathogens-10-00807-s001.zip]

Archive with 1 entries (1 files):
- pathogens-1224178-supplementary.pdf
